# Supplementary material for: Comparison Study of Diagnosis and Treatment Planning for Dental Infections between Dental Students and Practitioners
Source: Healthcare (Basel). 2022 Jul 26;10(8):1393. doi: 10.3390/healthcare10081393 (PMC9330809; doi:10.3390/healthcare10081393)
Supplement: Supplementary file 1 [file healthcare-10-01393-s001.zip]

Archive with 1 entries (1 files):
- healthcare-1824326-supplementary.pdf
